# Supplementary material for: Molecular Diagnosis of Fragile X Syndrome in Subjects with Intellectual Disability of Unknown Origin: Implications of Its Prevalence in Regional Pakistan
Source: PLoS One. 2015 Apr 14;10(4):e0122213. doi: 10.1371/journal.pone.0122213 (PMC4396850; doi:10.1371/journal.pone.0122213)
Supplement: S2 Table — (XLSX) [file pone.0122213.s002.xlsx]

## Sheet: fxs patients
Table S2: Clinical features of fragile-X patients
				No OF ID CHLD	MENTAL RETARDATION	ID		HYPERACTIVITY			SOCIAL BEHAVIOUR			TACTILEY DEFENSIVE			HAND FLAPPING			HAND BITING			POOR EYE CONTACT			SPEECH DISORDER			HYPEREXTENSIBLE MP JOINTS			FACIAL FEATURES			Facial PRESENCE OF TRAIT				Family History
Sample No	GENDER	AGE	T. siblings	IN FAMILY	SCORE 0	SCORE 1	SCORE 2	SCORE 2 0	SCORE 1	SCORE 2	SCORE 0	SCORE 1	SCORE 2	SCORE 0	SCORE 1	SCORE 2	SCORE 0	SCORE 1	SCORE 2	SCORE 0	SCORE 1	SCORE 2	SCORE 0	SCORE 1	SCORE 2	SCORE 0	SCORE 1	SCORE 2	SCORE 0	SCORE 1	SCORE 2	SCORE 0	SCORE 1	SCORE 2					SCORE 0	SCORE 1	SCORE 2
1	M	21	1	1			Y	Y			Y			Y			Y			Y			Y				Y		Y			Y			NO				Y
2	M	23	7	3			Y			Y	Y					Y	Y			Y				Y				Y		Y				Y	L face ,P.JAW, P forehead, P.ears						Y
3	M	20	7	1			Y	Y			Y					Y	Y			Y				Y		Y			Y			Y			NO				Y
4	M	11	3	3			Y	Y					Y	Y					Y			Y		Y				Y	Y			Y			NO						Y
5	M	16	3	3			Y			Y			Y	Y					Y			Y		Y				Y					Y		P.ears						Y
6	M	6	6	2			Y			Y			Y			Y	Y			Y					Y			Y	Y			Y			NO						Y
7	F	13	6	2			Y			Y			Y	Y			Y					Y	Y					Y	Y					Y	P.ears, P.JAW, L. face						Y
8	F	9	3	1			Y			Y			Y			Y			Y	Y					Y			Y	Y				Y		Long face				Y
9	M	14	3	1			Y			Y			Y			Y			Y		Y				Y	Y			Y				Y		Long face				Y
10	M	19	…	3			Y			Y	Y			Y			Y			Y			Y			Y			Y					Y	P.ears,P.JAW, L. face						Y
11	M	22	5	1			Y	Y					Y	Y						Y			Y					Y	Y					Y	P.ears, P.JAW, L.face				Y
12	F	12	4	1			Y			Y			Y	Y			Y		Y	Y					Y	Y			Y				Y		L. face, P.JAW, P forehead				Y
13	M	18	…	…			Y			Y			Y	Y			Y			Y					Y			Y			Y			Y	L. face, P.JAW, P forehead, P.ears				Y
							13	4		9	4	0	9	8	0	5	8	0	5	9	1	3	4	4	5	4	1	8	10	1	1	4	4	5					7	0	6
	SCORE 0: not present
	SCORE 1: borderline or present in the past
	SCORE 2: definitely present
